# Supplementary material for: Substantial Improvement of Color-Rendering Properties of Conventional White LEDs Using Remote-Type Red Quantum-Dot Caps
Source: Nanomaterials (Basel). 2022 Mar 27;12(7):1097. doi: 10.3390/nano12071097 (PMC9000883; doi:10.3390/nano12071097)
Supplement: Supplementary file 1 [file nanomaterials-12-01097-s001.zip]

Archive with 1 entries (1 files):
- nanomaterials-1592111-supplementary.pdf
